# Supplementary material for: Talaromyces marneffei activates the AIM2-caspase-1/-4-GSDMD axis to induce pyroptosis in hepatocytes
Source: Virulence. 2022 May 31;13(1):963–79. doi: 10.1080/21505594.2022.2080904 (PMC9176249; doi:10.1080/21505594.2022.2080904)
Supplement: Supplemental Material [file KVIR_A_2080904_SM7735.zip]

Archive with 13 entries (13 files):
- Supplementary Figure 10.JPG
- Supplementary Figure 11.JPG
- Supplementary Figure 5.JPG
- Supplementary Figure 6.JPG
- Supplementary Figure 7.JPG
- Supplementary Figure 8.JPG
- Supplementary Figure 9.JPG
- Supplementary Table 1. Gene-special primers for RT-qPCR.docx
- Supplemental Table 2.docx
- Supplementary Figure 3.JPG
- Supplementary_Figure_1.jpg
- Supplementary_Figure_2.JPG
- Supplementary Figure 4.JPG
